# Supplementary material for: Delayed Partial Nephrectomy After Renal Cryoablation: Whole-Lesion Histology and Clinical Course of a Single Case
Source: J Clin Med. 2026 Jun 10;15(12):4479. doi: 10.3390/jcm15124479 (PMC13302037; doi:10.3390/jcm15124479)
Supplement: Supplementary file 1 [file jcm-15-04479-s001.zip]

Archive with 1 entries (1 files):
- jcm-4274861-supplementary.pdf
